# Supplementary material for: Data Set For Computation Of Maxillary Arch Perimeter With Ramanujan's Equation For Ellipse In Different Skeletal Malocclusions
Source: Data Brief. 2020 Jul 25;32:106079. doi: 10.1016/j.dib.2020.106079 (PMC7403886; doi:10.1016/j.dib.2020.106079)
Supplement: Supplementary file 1 [file mmc1.xml]

<?xml version="1.0" encoding="utf-8" standalone="no"?>
<data>
  <datasets>
    <author>drgowrisankar@gmail.com</author>
    <type>1</type>
    <dataset>
      <name>Data Set For Computation Of Maxillary Arch Perimeter  With Ramanujan’s Equation For Ellipse In Different Skeletal Malocclusions</name>
      <caption />
      <description>The data consists of an mathematical expression of an ellipse which is converted into a satistical formula for computing the maxillary arch width in three different classes of malocclusion</description>
      <filetype>
        <name />
      </filetype>
      <filesize />
      <source>0</source>
      <sourcename>Original Data</sourcename>
      <access>
        <type>1</type>
        <name>Data available in data repository</name>
        <reponame>Mendeley Data</reponame>
        <PersistentId>10.17632/ryc5y6c7k7.2</PersistentId>
        <deeplinkurl>https://data.mendeley.com/datasets/ryc5y6c7k7/2</deeplinkurl>
      </access>
    </dataset>
  </datasets>
</data>
